# Supplementary material for: Meta-analysis of QTLs associated with popping traits in maize (Zea mays L.)
Source: PLoS One. 2021 Aug 19;16(8):e0256389. doi: 10.1371/journal.pone.0256389 (PMC8376040; doi:10.1371/journal.pone.0256389)
Supplement: S1 Table — (XLSX) [file pone.0256389.s002.xlsx]

## Sheet: Sup Table 1
S1 Table: Identified genes in metaQTL regions based on expression in endosperm and pericarp (The threshold value taken was ‘10’ for genes expressing in pericarp, endosperm alone and simultaneously in both endosperm and pericarp)
Sl. no.	mQTL	Gene	Gene discription	B73_18DAP_Endosperm	B73_18DAP_Pericarp
1	1_1	Zm00001d027667	citt1;citrate transporter1:	10.2	112.9
2	1_1	Zm00001d027756	12-dihydroxy-3-keto-5-methylthiopentene dioxygenase 3	30	108
3	1_1	Zm00001d027595	60S ribosomal protein L23	250.2	79
4	1_1	Zm00001d027680	HR-like lesion-inducing protein-related	23	76
5	1_1	Zm00001d027861	Alanine--glyoxylate aminotransferase 2 homolog 1 mitochondrial	61.3	63.7
6	1_1	Zm00001d027813	40S ribosomal protein S28	76.7	47.9
7	1_1	Zm00001d027625	mrpa4;multidrug resistance-associated protein 4:	19.6	44.9
8	1_1	Zm00001d027688	Proteasome subunit alpha type	29.6	44.4
9	1_1	Zm00001d027707	Cell division control protein 48 homolog D	21.8	43.2
10	1_1	Zm00001d027727	Phosphoserine aminotransferase 1 chloroplastic	14.7	40.4
11	1_1	Zm00001d027558	Aconitate hydratase 1	20.4	38
12	1_1	Zm00001d027812	Protein YLS3	14.1	33.8
13	1_1	Zm00001d027731	evolutionarily conserved C-terminal region 2	140.7	33.7
14	1_1	Zm00001d027803	Beta-galactosidase	15.4	32.8
15	1_1	Zm00001d027826	Serine/threonine-protein phosphatase PP2A-4 catalytic subunit	29.2	29.6
16	1_1	Zm00001d027612	Glutamate--tRNA ligase cytoplasmic	60.9	29.4
17	1_1	Zm00001d027728	DEAD-box ATP-dependent RNA helicase 38	34.5	23.4
18	1_1	Zm00001d027699	Protein translocase/ protein transporter	19.7	19.4
19	1_1	Zm00001d027618	60S ribosomal protein L21-1	54.4	18.3
20	1_1	Zm00001d027841	Ribulose-phosphate 3-epimerase	10.2	18.1
21	1_1	Zm00001d027726	Protein RRP6-like 2	18.7	17.6
22	1_1	Zm00001d027701	Appr-1-p processing enzyme family protein	10.4	15.9
23	1_1	Zm00001d027648	Tankyrase 1	13.1	14.7
24	1_1	Zm00001d027760	Histone H2A	45.4	12.9
25	1_1	Zm00001d027671	Methyltransferase-like protein 1	14.3	11.3
26	1_1	Zm00001d027613	Tetratricopeptide repeat (TPR)-like superfamily protein	15.3	6.7
27	1_1	Zm00001d027719	La-related protein 1C	15.4	4.1
28	1_1	Zm00001d027856	Kelch motif family protein	4.1	54.6
29	1_1	Zm00001d027763	Plant-specific domain TIGR01615 family protein	0.9	37.1
30	1_1	Zm00001d027630	Phosphatidylinositol N-acetyglucosaminlytransferase subunit P-related	4.8	35.6
31	1_1	Zm00001d027572	Probable protein phosphatase 2C 48	5.2	24.9
32	1_1	Zm00001d027675	Ubiquitin-conjugating enzyme E2-21 kDa 1	9.7	24.5
33	1_1	Zm00001d027722	nod1;narrow odd dwarf1: mutants are small plants with narrow leaves	9	24.3
34	1_1	Zm00001d027619	amyb2;beta amylase2: electrophoretic mobility; monomeric	1.9	21.9
35	1_1	Zm00001d027571	Probable protein phosphatase 2C 48	4.2	19.1
36	1_1	Zm00001d027581	GATA zinc finger domain-containing protein 10	6.1	16.8
37	1_1	Zm00001d027580	Mitochondrial outer membrane protein porin 4	2.9	15.7
38	1_1	Zm00001d027656	Lethal leaf-spot 1	1.6	14
39	1_1	Zm00001d027839	Ribosomal L32p protein family	9.7	13.3
40	1_1	Zm00001d027570	Probable protein phosphatase 2C 48	2.9	13.1
41	1_1	Zm00001d027721	high-affinity nickel-transport family protein	5.7	12
42	1_1	Zm00001d027708	Metal ion binding protein	1.1	11.9
43	1_1	Zm00001d027723	ABC-2 type transporter family protein	1.5	11.3
44	1_1	Zm00001d027769	Glutathione reductase chloroplastic	9	10.6
45	1_1	Zm00001d027868	E3 ubiquitin ligase BIG BROTHER	1.1	10.4
46	1_1	Zm00001d027749	Sulfate transporter 3.1	0.5	10.1
47	1_1	Zm00001d027626	S-adenosyl-L-methionine-dependent methyltransferases superfamily protein	8.2	8.9
48	1_1	Zm00001d027807	Ubiquitin carboxyl-terminal hydrolase-related protein	6.2	8.7
49	1_2	Zm00001d033790	Actin-1	27.1	62.6
50	1_2	Zm00001d033780	RING/FYVE/PHD zinc finger superfamily protein	16	27.2
51	1_2	Zm00001d033753	NADH dehydrogenase [ubiquinone] iron-sulfur protein 1 mitochondrial	20	22.5
52	1_2	Zm00001d033840	Expressed protein; protein	60.5	18.5
53	1_2	Zm00001d033795	Dihydroxyacetone kinase	37.6	14.3
54	1_2	Zm00001d033817	ILITYHIA	22.5	9.6
55	1_2	Zm00001d033775	Probable phosphoribosylformylglycinamidine synthase chloroplastic/mitochondrial	15.9	6.4
56	1_2	Zm00001d033822	Probable histone H2AXa	13.9	2.6
57	1_2	Zm00001d033788	Anthranilate synthase beta subunit 1 chloroplastic	6.1	30.5
58	1_2	Zm00001d033751	Dynamin-related protein 1C	4.4	21.1
59	1_2	Zm00001d033777	Receptor-like kinase TMK2	4.9	16.9
60	1_2	Zm00001d033805	Glutamate decarboxylase 1	0.5	16.6
61	1_2	Zm00001d033766	RNA-binding (RRM/RBD/RNP motifs) family protein	2.7	16.4
62	1_2	Zm00001d033800	Protein NRT1/ PTR FAMILY 8.3	7.2	15.1
63	1_2	Zm00001d033787	UV-B-induced protein chloroplastic	4.4	14.9
64	1_2	Zm00001d033836	Sec14p-like phosphatidylinositol transfer family protein	2.5	11.9
65	1_3	Zm00001d035760	zp15;zein protein, 15kDa15: high methionine; genomic blot indicates one or two copies	6529.1	450.1
66	1_3	Zm00001d035720	Actin-7	129.4	173.3
67	1_3	Zm00001d035700	leg1;legumin1: 50kD legumin, mRNA	1713.2	161.5
68	1_3	Zm00001d035681	Subtilisin-chymotrypsin inhibitor CI-1B	1006.8	152.8
69	1_3	Zm00001d035722	Actin-7	95.6	111.5
70	1_3	Zm00001d035595	dhar3;dehydroascorbate reductase like3:	30.4	62.3
71	1_3	Zm00001d035664	Putative amino acid selective channel family protein	75.1	46.6
72	1_3	Zm00001d035597	RmlC-like cupins superfamily protein	95.6	43.1
73	1_3	Zm00001d035628	BRI1-KD interacting protein 130	10.2	35.5
74	1_3	Zm00001d035752	STIP1 and U box-containing protein 1%3B STIP1 homology and U box-containing protein 1	69.6	32
75	1_3	Zm00001d035669	Rab5-interacting family protein	11.7	29.7
76	1_3	Zm00001d035574	E3 UFM1-protein ligase 1 homolog	24.7	28.5
77	1_3	Zm00001d035761	Peptidyl-prolyl cis-trans isomerase	30.2	25
78	1_3	Zm00001d035666	Replication protein A 70 kDa DNA-binding subunit E	27.9	19.3
79	1_3	Zm00001d035680	Subtilisin-chymotrypsin inhibitor CI-1B	83.9	18.6
80	1_3	Zm00001d035747	ago1a;argonaute1a: Ortholog of Arabidopsis ago1	34.6	17.6
81	1_3	Zm00001d035679	Pumilio homolog 3	15.6	17.6
82	1_3	Zm00001d035693	REX1 DNA Repair family protein	14.6	13.5
83	1_3	Zm00001d035578	P-loop containing nucleoside triphosphate hydrolases superfamily protein	19.9	7.9
84	1_3	Zm00001d035757	Vacuolar sorting protein 39	14	5.6
85	1_3	Zm00001d035616	Soluble inorganic pyrophosphatase 4	9.7	214.6
86	1_3	Zm00001d035710	Protein translation factor SUI1-like protein	3.8	37.6
87	1_3	Zm00001d035562	Expressed protein; Mannose-specific jacalin-related lectin; protein	3.4	37.3
88	1_3	Zm00001d035762	Charged multivesicular body protein 5%3B Putative SNF domain containing family protein	8.9	29.6
89	1_3	Zm00001d035629	Actin-depolymerizing factor 4	5.3	27.9
90	1_3	Zm00001d035624	BRI1-KD interacting protein 130	7.8	27.7
91	1_3	Zm00001d035696	Storage protein	2	20.5
92	1_3	Zm00001d035610	Preprotein translocase Sec Sec61-beta subunit protein	8.5	17
93	1_3	Zm00001d035570	alpha/beta-Hydrolases superfamily protein	2.9	15.2
94	1_3	Zm00001d035625	Actin-depolymerizing factor 4	2.3	13.3
95	1_3	Zm00001d035763	Protein MEI2-like 1	0.7	13.1
96	1_3	Zm00001d035579	Nudix hydrolase 9	7.6	11.9
97	1_3	Zm00001d035598	Beta-hexosaminidase beta chain	1.5	11.7
98	1_3	Zm00001d035702	V-type proton ATPase subunit c4	5.3	10.8
99	1_4	Zm00001d032181	60S ribosomal protein L34-3	107.5	62.8
100	1_4	Zm00001d032198	Polypyrimidine tract-binding protein homolog 1	44	42.7
101	1_4	Zm00001d032160	Dephospho-CoA kinase	15.3	33.8
102	1_4	Zm00001d032166	Protein ENHANCED DISEASE RESISTANCE 2	14.6	23.2
103	1_4	Zm00001d032165	Defective in cullin neddylation protein	16.4	22.3
104	1_4	Zm00001d032187	Malate dehydrogenase	10.2	43
105	1_4	Zm00001d032186	Ribonuclease 1	14.3	1.5
106	1_4	Zm00001d032184	Hydrolase	8.8	21.4
107	1_4	Zm00001d032199	YGL010w-like protein	1.7	10.4
108	1_5	Zm00001d033371	Dual specificity protein phosphatase 1B	35.2	58
109	1_5	Zm00001d033291	Probable WRKY transcription factor 74	15.3	27.8
110	1_5	Zm00001d033303	Roothairless 1	12.6	27.2
111	1_5	Zm00001d033295	cbl3;calcineurin B-like3:	28.1	19.2
112	1_5	Zm00001d033345	transferases;nucleotidyltransferases	27.9	15.2
113	1_5	Zm00001d033420	Acidic leucine-rich nuclear phosphoprotein 32-related protein	12.2	14.7
114	1_5	Zm00001d033309	Protein pleiotropic regulatory locus 1	15.8	12.9
115	1_5	Zm00001d033388	Tetratricopeptide repeat (TPR)-like superfamily protein	20.3	12.6
116	1_5	Zm00001d033321	F-box/LRR-repeat protein 17	10.6	9.3
117	1_5	Zm00001d033337	Protein OSB1 mitochondrial	10.2	9
118	1_5	Zm00001d033447	Globulin-1 S allele	13.6	7.4
119	1_5	Zm00001d033300	Type IV inositol polyphosphate 5-phosphatase 11	2.4	100
120	1_5	Zm00001d033423	geb7;glucan endo-1,3-beta-glucosidase7 :	6.4	31.1
121	1_5	Zm00001d033368	Transducin/WD40 repeat-like superfamily protein	8.7	28.6
122	1_5	Zm00001d033378	BEL1-like homeodomain protein 3	1.8	28.6
123	1_5	Zm00001d033422	gbp2;GTP binding protein2: cDNA sequence similar animal G protein beta-subunits; single copy	9.7	19
124	1_5	Zm00001d033369	Gibberellin-regulated protein 1	5.2	16.2
125	1_5	Zm00001d033375	Golgi-body localisation protein domain ;RNA pol II promoter Fmp27 protein domain	9.7	12.9
126	1_5	Zm00001d033364	Putative dual specificity protein phosphatase DSP8	9.6	12.6
127	1_5	Zm00001d033328	N-acetyl-gamma-glutamyl-phosphate reductase	8.3	11.9
128	1_5	Zm00001d033414	ADP-ribosylation factor-like protein 2	3.9	11.5
129	1_6	Zm00001d033790	Actin-1	27.1	62.6
130	1_6	Zm00001d033780	RING/FYVE/PHD zinc finger superfamily protein	16	27.2
131	1_6	Zm00001d033753	NADH dehydrogenase [ubiquinone] iron-sulfur protein 1 mitochondrial	20	22.5
132	1_6	Zm00001d033840	Expressed protein; protein	60.5	18.5
133	1_6	Zm00001d033795	Dihydroxyacetone kinase	37.6	14.3
134	1_6	Zm00001d033817	ILITYHIA	22.5	9.6
135	1_6	Zm00001d033775	Probable phosphoribosylformylglycinamidine synthase chloroplastic/mitochondrial	15.9	6.4
136	1_6	Zm00001d033764	Exportin-2	10.1	4.6
137	1_6	Zm00001d033822	Probable histone H2AXa	13.9	2.6
138	1_6	Zm00001d033788	Anthranilate synthase beta subunit 1 chloroplastic	6.1	30.5
139	1_6	Zm00001d033751	Dynamin-related protein 1C	4.4	21.1
140	1_6	Zm00001d033805	Glutamate decarboxylase 1	0.5	16.6
141	1_6	Zm00001d033800	Protein NRT1/ PTR FAMILY 8.3	7.2	15.1
142	1_6	Zm00001d033787	UV-B-induced protein chloroplastic	4.4	14.9
143	1_6	Zm00001d033836	Sec14p-like phosphatidylinositol transfer family protein	2.5	11.9
144	1_7	Zm00001d034422	40S ribosomal protein S18	279.9	117.3
145	1_7	Zm00001d034505	Vesicle-associated membrane protein 722	72.2	100.9
146	1_7	Zm00001d034429	PITH domain-containing protein	128.6	95.1
147	1_7	Zm00001d034432	Bax inhibitor-1 family protein	19.6	56.5
148	1_7	Zm00001d034368	cdj1;chaperone DNA J homolog1: leaf cDNA csu63, deduced amino acid sequence nearly identical to chaperone DNA J, multiple copies	13.5	53.8
149	1_7	Zm00001d034358	Peroxisomal membrane protein 13	17.6	45.5
150	1_7	Zm00001d034406	25.3 kDa vesicle transport protein	22.8	42.4
151	1_7	Zm00001d034404	Ubiquitin-conjugating enzyme E2 2	11.5	33.6
152	1_7	Zm00001d034509	50S ribosomal protein L4	36.9	32.9
153	1_7	Zm00001d034491	Thioredoxin	31.6	30.1
154	1_7	Zm00001d034366	IQ-domain 5	11.1	29.5
155	1_7	Zm00001d034480	Protein WVD2-like 3	29.6	29.2
156	1_7	Zm00001d034492	Vacuolar protein sorting 35	10	25.3
157	1_7	Zm00001d034479	hon110;histone one (H1): (was H1a); mapped by electrophoretic mobility polymorphism as alh1	18.8	19.3
158	1_7	Zm00001d034460	tsah1;tryptophan synthase A homolog1: Homologous to tryptophan synthase alpha subunit but does occur as part of native tryptophan synthase. Localized in the cytosol (Kriechbaumer et al. 2008). Function unknown.	13.8	18.9
159	1_7	Zm00001d034380	Myosin-binding protein 7	13.2	16.1
160	1_7	Zm00001d034364	Tetratricopeptide repeat (TPR)-like superfamily protein	11.9	14.8
161	1_7	Zm00001d034361	Cullin-4	11.3	13.8
162	1_7	Zm00001d034399	Replication factor C subunit 3	17.9	12
163	1_7	Zm00001d034490	Cactin	20.8	11.8
164	1_7	Zm00001d034503	Protein SPATULA	10.6	9.2
165	1_7	Zm00001d034440	60S ribosomal protein L4-1	21.2	8.7
166	1_7	Zm00001d034497	cysteine-rich TM module stress tolerance protein	2.6	63.6
167	1_7	Zm00001d034373	BEST Arabidopsis thaliana protein match is: FASCICLIN-like arabinogalactan protein 17 precursor (TAIR:AT5G06390.1); Has 1807 Blast hits to 1807 proteins in 277 species: Archae - 0; Bacteria - 0; Metazoa - 736; Fungi - 347; Plants - 385; Viruses - 0; /.../ Eukaryotes - 339 (source: NCBI BLink).	5.9	34.1
168	1_7	Zm00001d034433	Heat stress transcription factor A-6b	5.2	30.8
169	1_7	Zm00001d034501	AAA-ATPase ASD mitochondrial	1	19.9
170	1_7	Zm00001d034452	Tryptophan synthase alpha chain chloroplastic	5.5	11.3
171	1_7	Zm00001d034387	ao1;aldehyde oxidase1: functionally cloned (Sekimoto et al. 1997)	2.9	10.5
172	6_1	Zm00001d038173	psei5;cystatin5:	15.4	136
173	6_1	Zm00001d038147	BI1-like protein	29.7	119.4
174	6_1	Zm00001d038136	alpha/beta-Hydrolases superfamily protein	52.7	85.4
175	6_1	Zm00001d038200	Guanosine nucleotide diphosphate dissociation inhibitor 2	43.6	81.6
176	6_1	Zm00001d038163	pdk1;pyruvate, orthophosphate dikinase1: cDNA, genomic and peptide sequences; microsatellite mapped (SSRs phi025, phi078, phi081; nc012 ); cytosolic or plastidic, dependent on transcript processing	729.4	80.1
177	6_1	Zm00001d038227	Putative NAC domain transcription factor superfamily protein isoform 1%3B Putative NAC domain transcription factor superfamily protein isoform 2	24.4	53.8
178	6_1	Zm00001d038218	Cytochrome c-2	28.6	52.1
179	6_1	Zm00001d038057	Acyl carrier protein	18.6	37.8
180	6_1	Zm00001d038190	Single-stranded nucleic acid binding R3H protein	46	34
181	6_1	Zm00001d038088	Sm-like protein LSM5	15.1	25.5
182	6_1	Zm00001d038209	Protein root UVB sensitive 6	19.8	25.2
183	6_1	Zm00001d038208	PHD finger protein ALFIN-LIKE 6	22.9	24.3
184	6_1	Zm00001d038139	DNA-directed RNA polymerase II subunit 7	36.5	23.2
185	6_1	Zm00001d038248	RNA-binding (RRM/RBD/RNP motifs) family protein	30	16
186	6_1	Zm00001d038304	Carbohydrate-binding-like fold	18.4	15.9
187	6_1	Zm00001d038224	F-box protein SKP2A	17.8	12.3
188	6_1	Zm00001d038266	Small nuclear RNA activating complex (SNAPc) subunit SNAP43 protein	11.8	10.5
189	6_1	Zm00001d038194	F-box/FBD/LRR-repeat protein	11.8	7.2
190	6_1	Zm00001d038142	1-(5-phosphoribosyl)-5-[(5-phosphoribosylamino)methylideneamino] imidazole-4-carboxamide isomerase chloroplastic	12.6	6.2
191	6_1	Zm00001d038146	Oxidoreductase%2C 2OG-Fe oxygenase family protein	8	45.6
192	6_1	Zm00001d038299	Solute carrier family 35 member F1	0.8	32.7
193	6_1	Zm00001d038123	Putative DUF21 domain-containing protein	9.6	29.8
194	6_1	Zm00001d038085	Protein RETICULATA-RELATED 4 chloroplastic	6.6	26.9
195	6_1	Zm00001d038114	Peroxisomal adenine nucleotide carrier 1	8.2	19.8
196	6_1	Zm00001d038105	Glycosyltransferase family 61 protein	1.6	19.3
197	6_1	Zm00001d038195	Probably inactive leucine-rich repeat receptor-like protein kinase	1.5	18.9
198	6_1	Zm00001d038165	Putative GID1-like gibberellin receptor	6.5	16.6
199	6_1	Zm00001d038167	Lipase	2.9	16.2
200	6_1	Zm00001d038104	Mannosylglycoprotein endo-beta-mannosidase	4	14
201	6_1	Zm00001d038272	Glycosyl hydrolase family protein	5.4	13.6
202	6_1	Zm00001d038156	Autophagy-related protein 18g	6.8	13
203	6_1	Zm00001d038089	Major facilitator superfamily protein	2.6	12.9
204	6_1	Zm00001d038189	FAD/NAD(P)-binding oxidoreductase family protein	6.8	11.1
205	6_1	Zm00001d038130	Chaperone DnaJ-domain superfamily protein	1.8	11.1
206	6_1	Zm00001d038062	Plant calmodulin-binding protein-related	1.6	11.1
207	6_1	Zm00001d038133	Cyclin-U3-1	3.8	11
208	6_1	Zm00001d038193	Isopentenyl-diphosphate Delta-isomerase I chloroplastic	4.7	10.9
209	6_1	Zm00001d038302	Protein ROS1	3.2	10.6
210	6_1	Zm00001d038290	sec23/sec24 transport family protein	9	13.3
211	6_2	Zm00001d038508	NADH dehydrogenase [ubiquinone] 1 alpha subcomplex subunit 1 [ Zea mays ]	77.5	76.4
212	6_2	Zm00001d038519	hypothetical protein [ Zea mays ]	37.9	25.7
213	6_2	Zm00001d038533		13.3	11.7
214	6_2	Zm00001d038525	Probable NOT transcription complex subunit VIP2	15.7	11.3
215	6_2	Zm00001d038506	nucleic acid binding protein [ Zea mays ]	13	5.4
216	6_2	Zm00001d038467	replication origin activator 2 [ Zea mays ]	11.8	5.3
217	6_2	Zm00001d038529	fcr2;ferric-chelate reductase (NADH)2:	5.4	44.6
218	6_2	Zm00001d038476	alpha-expansin 5 [ Zea mays ]	1	36
219	6_2	Zm00001d038453	uncharacterized LOC100274974 [ Zea mays ]	5.8	14.3
220	6_2	Zm00001d038532	Non-specific lipid transfer protein GPI-anchored 2	2.6	11.4
221	6_3	Zm00001d038892	uncharacterized LOC100217151 [ Zea mays ]	18.1	53.3
222	6_3	Zm00001d038885	uncharacterized LOC100280625 [ Zea mays ]	23.6	16.6
223	6_3	Zm00001d038871	mov34/MPN/PAD-1 family protein [ Zea mays ]	24.9	14.7
224	6_3	Zm00001d038891	Phosphoethanolamine N-methyltransferase 3 [ Zea mays ]	22.9	13.3
225	6_3	Zm00001d038886	uncharacterized LOC100283056 [ Zea mays ]	22.2	10.9
226	6_3	Zm00001d038880	Putative CRAL/TRIO domain containing, Sec14p-like phosphatidylinositol transfer family protein [ Zea mays ]	2.8	40.8
227	6_3	Zm00001d038890	uncharacterized membrane protein YuiD [ Zea mays ]	1.5	23
228	6_3	Zm00001d038879	uncharacterized LOC100273210 [ Zea mays ]	6.4	22.8
229	6_3	Zm00001d038874	polygalacturonase [ Zea mays ]	0.3	17.9
