# Supplementary material for: Meta-analysis of QTLs associated with popping traits in maize (Zea mays L.)
Source: PLoS One. 2021 Aug 19;16(8):e0256389. doi: 10.1371/journal.pone.0256389 (PMC8376040; doi:10.1371/journal.pone.0256389)
Supplement: S2 Table — (XLSX) [file pone.0256389.s003.xlsx]

## Sheet: Sup Table 2
S2 Table: Features of the individual QTL related to popping traits in maize reported in different studies) describing the name of QTL, position in the map, confidence interval and R2 value for each QTL.
Experiment	QTL	qtl.trait.name	Group	Position	qtl.ci.from	qtl.ci.to	R2	References
exp1	qPEV1.1	popping_expansion_volume	1	67	48.8	87.7	30	[5]
exp1	qFV1.1	flake_volume	1	36.8	36.8	36.8	4	[5]
exp1	qUPK1.1	popping_rate	1	40.8	36.8	48.8	23	[5]
exp1	qPEV3.1	popping_expansion_volume	3	82	47	83.6	8	[5]
exp1	qUPK3.1	popping_rate	3	215.3	212.6	256.9	10	[5]
exp1	qUPK4.1	popping_rate	4	32	16.2	43.3	14	[5]
exp1	qFV5.1	flake_volume	5	24.1	18.1	43.7	10	[5]
exp1	qUPK5.1	popping_rate	5	111.6	111.6	111.6	3	[5]
exp1	qPEV8.1	popping_expansion_volume	8	37.5	24.9	62.7	28	[5]
exp1	qFV9.1	flake_volume	9	87.5	73.5	114.7	18	[5]
exp1	qUPK9.1	popping_rate	9	94.5	73.5	114.7	20	[5]
exp1	qPEV10.1	popping_expansion_volume	10	70.8	58.8	88.4	11	[5]
exp1	qFV10.1	flake_volume	10	82.8	58.8	88.4	17	[5]
exp2	qPV1/1	popping_volume	1	23.2	19.2	24.1	13	[13]
exp2	qPV1/2	popping_volume	1	251.2	241.7	258.2	7.5	[13]
exp2	qPV1/3	popping_volume	1	326.2	312.2	342.7	9.6	[13]
exp2	qFS1/1	flake_size	1	31.5	27.5	36.3	15.6	[13]
exp2	qPR1/1	popping_rate	1	21.2	19.2	24.1	6.2	[13]
exp2	qPR1/2	popping_rate	1	251.7	241.7	258.2	10.2	[13]
exp2	qPR1/3	popping_rate	1	326.2	312.2	342.7	9.7	[13]
exp2	qFS2/1	flake_size	2	221.25	215.9	226.6	5.3	[13]
exp2	qFS5/1	flake_size	5	152.7	149.7	155.7	6.6	[13]
exp2	qPV6/1	popping_volume	6	258.2	252.4	264	10.5	[13]
exp2	qPR6/1	popping_rate	6	258.2	252.4	264	8.2	[13]
exp2	qPV7/1	popping_volume	7	99.4	97.4	103.8	5.2	[13]
exp2	qFS7/1	flake_size	7	111.8	103.8	116.9	7	[13]
exp2	qPV8/1	popping_volume	8	46.7	46.7	47.3	8.2	[13]
exp2	qPR8/1	popping_rate	8	48.1	50.9	51.5	4.9	[13]
exp2	qPEV1-1	popping_expansion_volume	1	97.15	69.9	124.4	15.39	[12]
exp2	qPEV1-2	popping_expansion_volume	1	249.95	241.7	258.2	6.93	[12]
exp2	qPEV1-3	popping_expansion_volume	1	327.45	312.2	342.7	7.88	[12]
exp2	q100GW1-1	100_grain_weight	1	207.05	200	214.1	9.15	[12]
exp2	qGWP5-1	grain_weight_per_plant	5	91.8	83.9	99.7	6.82	[12]
exp2	q100GW5-1	100_grain_weight	5	38.05	27.9	48.2	6.56	[12]
exp2	q100GW7-1	100_grain_weight	7	87.6	81.3	93.9	18.75	[12]
exp2	qPEV6-1	popping_expansion_volume	6	258	252.4	264	8.91	[12]
exp2	qPEV8-1	popping_expansion_volume	8	47	46.7	47.3	5.93	[12]
exp3 (population: F2:3)	qPV1-1	popping_volume	1	21.65	19.2	24.1	13	[24]
exp3 (population: F2:3)	qPV1-2	popping_volume	1	249.95	241.7	258.2	7.5	[24]
exp3 (population: F2:3)	qPV1-3	popping_volume	1	327.45	312.2	342.7	9.6	[24]
exp3 (population: F2:3)	qFS1-1	flake_size	1	31.9	27.5	36.3	15.6	[24]
exp3 (population: F2:3)	qPR1-1	popping_rate	1	21.65	19.2	24.1	6.2	[24]
exp3 (population: F2:3)	qPR1-2	popping_rate	1	249.95	241.7	258.2	10.2	[24]
exp3 (population: F2:3)	qPR1-3	popping_rate	1	327.45	312.2	342.7	9.7	[24]
exp3 (population: F2:3)	qFS2-1	flake_size	2	221.25	215.9	226.6	5.3	[24]
exp3 (population: F2:3)	qFS5-1	flake_size	5	152.7	149.7	155.7	6.6	[24]
exp3 (population: F2:3)	qPV6-1	popping_volume	6	258.2	252.4	264	10.5	[24]
exp3 (population: F2:3)	qPR6-1	popping_rate	6	258.2	252.4	264	8.2	[24]
exp3 (population: F2:3)	qPV7-1	popping_volume	7	100.6	97.4	103.8	5.2	[24]
exp3 (population: F2:3)	qFS7-1	flake_size	7	110.35	103.8	116.9	7	[24]
exp3 (population: F2:3)	qPV8-1	popping_volume	8	47	46.7	47.3	8.2	[24]
exp3 (population: F2:3)	qPR8-1	popping_rate	8	51.2	50.9	51.5	4.9	[24]
exp4 (BC2F2)	qBPR1-1	popping_rate	1	186.15	200	172.3	8.1	[24]
exp4 (BC2F2)	qBPR1-2	popping_rate	1	327.45	312.2	342.7	11	[24]
exp4 (BC2F2)	qBPV3-1	popping_volume	3	173.05	170.2	175.9	7.1	[24]
exp4 (BC2F2)	qBFS3-1	flake_size	3	173.05	170.2	175.9	7	[24]
exp4 (BC2F2)	qBPV8-1	popping_volume	8	119.35	112.9	125.8	5.6	[24]
exp4 (BC2F2)	qBFS8-1	flake_size	8	119.35	112.9	125.8	7.2	[24]
exp4 (BC2F2)	qBPV7-1	popping_volume	7	110.35	103.8	116.9	8	[24]
exp4 (BC2F2)	qBFS7-1	flake_size	7	110.35	103.8	116.9	9.3	[24]
exp4 (BC2F2)	qBPV5-1	popping_volume	5	82.05	80.2	83.9	7.2	[24]
exp4 (BC2F2)	qBFS5-1	flake_size	5	82.05	80.2	83.9	5.3	[24]
exp5 (F2:3)	qCT1-1	starch_concentration	1	21.65	19.2	24.1	8.9	[7]
exp5 (F2:3)	qCT1-2	starch_concentration	1	270.2	268.8	271.6	10.6	[7]
exp5 (F2:3)	qCF1-1	oil_concentration	1	61.2	52.5	69.9	6.2	[7]
exp5 (F2:3)	qCT3-1	starch_concentration	3	83.1	81.8	84.4	6.3	[7]
exp5 (F2:3)	qCF3-1	oil_concentration	3	73.55	71	76.1	6.2	[7]
exp5 (F2:3)	qCT4-1	starch_concentration	4	9.4	0	18.8	5.2	[7]
exp5 (F2:3)	qCP4-1	protein_concentration	4	9.4	0	18.8	5.8	[7]
exp5 (F2:3)	qCF5-1	oil_concentration	5	170	155.7	184.3	8.2	[7]
exp5 (F2:3)	qCF5-2	oil_concentration	5	198.1	184.3	211.9	8	[7]
exp5 (F2:3)	qCP6-1	protein_concentration	6	270.15	264	276.3	6	[7]
exp5 (F2:3)	qCP7-1	protein_concentration	7	123	116.9	129.1	9.1	[7]
exp5 (F2:3)	qCP8-1	protein_concentration	8	71.2	66	76.4	5	[7]
exp6 (BC2F2)	qBCT3-1	starch_concentration	3	78.95	76.1	81.8	6.5	[7]
exp6 (BC2F2)	qBCP6-1	protein_concentration	6	258.2	252.4	264	6.1	[7]
exp6 (BC2F2)	qBCT1-1	starch_concentration	1	265.95	260.3	271.6	8.4	[7]
exp6 (BC2F2)	qBCP1-1	protein_concentration	1	265.95	260.3	271.6	13.1	[7]
exp6 (BC2F2)	qBCP7-1	protein_concentration	7	69.05	68.1	70	14.3	[7]
exp6 (BC2F2)	qBCF7-1	oil_concentration	7	123	116.9	129.1	6.9	[7]
exp5	qPF-1-1	popping_fold	1	207.71	203.7	211.7	14.2	[6]
exp5	qPF-1-2	popping_fold	1	290.71	288.7	294.5	12	[6]
exp5	qPF-1-3	popping_fold	1	312.11	304.1	324.1	11.9	[6]
exp5	qPR-1-1	popping_rate	1	199.81	193.8	203.7	11.7	[6]
exp5	qPV-1-1	popping_volume	1	207.71	203.7	211.7	7	[6]
exp5	qPF-2-1	popping_fold	2	150.51	136.5	169	9.4	[6]
exp5	qPR-4-1	popping_rate	4	174.11	174.1	184	4.4	[6]
exp5	qPF-4-1	popping_fold	4	18.01	0	39.9	24.5	[6]
exp5	qPV-4-1	popping_volume	4	99.81	99.8	103	4.8	[6]
exp5	qPV-4-2	popping_volume	4	75.11	61.7	87.4	13.5	[6]
exp5	qPF-6-1	popping_fold	6	165.11	141.1	186.6	21	[6]
exp5	qPF-6-2	popping_fold	6	208.41	198.4	214.8	7.1	[6]
exp5	qPR-6-1	popping_rate	6	206.41	198.4	214.8	8	[6]
exp5	qPR-6-2	popping_rate	6	222.81	214.8	229	7.1	[6]
exp5	qPV-6-1	popping_volume	6	208.41	198.4	214.8	8.4	[6]
exp5	qPV-7-1	popping_volume	7	151.91	135.9	169.5	14.7	[6]
exp5	qPR-10-1	popping_rate	10	135.91	127.9	142.7	6.6	[6]
exp5	qPF-10-1	popping_fold	10	133.91	127.9	142.7	6.2	[6]
exp5	qPV-10-1	popping_volume	10	133.91	127.9	142.7	6.9	[6]
